# Supplementary material for: Host Species-Dependent Transmission of Tomato Leaf Curl New Delhi Virus-ES by Bemisia tabaci
Source: Plants (Basel). 2022 Jan 30;11(3):390. doi: 10.3390/plants11030390 (PMC8837991; doi:10.3390/plants11030390)
Supplement: Supplementary file 1 [file plants-11-00390-s001.zip]

Archive with 2 entries (2 files):
- Video S1 (1).mp4
- Video S2 (1).mp4
